# Supplementary material for: Molecular characterization of clinical non-typhoidal Salmonella isolates shows high antimicrobial resistance burden in Jiangsu, China
Source: Front Microbiol. 2025 May 30;16:1587421. doi: 10.3389/fmicb.2025.1587421 (PMC12164032; doi:10.3389/fmicb.2025.1587421)
Supplement: Supplementary file 1 [file Data_Sheet_1.zip]

Archive with 5 entries (5 files):
- Supplemental Table 5.xlsx
- Supplemental Table 1.xlsx
- Supplemental Table 2.xlsx
- Supplemental Table 3.xlsx
- Supplemental Table 4.xlsx
