# Supplementary material for: Molecular characterization of clinical non-typhoidal Salmonella isolates shows high antimicrobial resistance burden in Jiangsu, China
Source: Front Microbiol. 2025 May 30;16:1587421. doi: 10.3389/fmicb.2025.1587421 (PMC12164032; doi:10.3389/fmicb.2025.1587421)
Supplement: Supplementary file 1 [file Data_Sheet_1.zip › Supplemental Table 5.xlsx]

## Sheet: sero_amr_number
Supplementary Table 5. The raw data for Figure. 5
Serotype	Col(pHAD28)_1	Col156_1	Col440II_1	Col440I_1	ColRNAI_1	ColpEC648	ColpVC_1	IncA_1	IncC_1	IncFIA(HI1)_1	IncFIB(H89-PhagePlasmid)_1	IncFIB(K)_1	IncFIB(S)_1	IncFII(Cf)_1	IncFII(S)_1	IncFII(p96A)_1	IncFII(pAR0022)_1	IncFII(pHN7A8)_1	IncHI1A_1	IncHI2A_1	IncHI2_1	IncI1-I(Alpha)_1	IncQ1_1	IncR_1	IncX1_1	IncX1_4	p0111_1	pKPC-CAV1321_1
Thompson	0	1	0	0	0	1	0	0	4	0	1	0	0	1	0	1	0	0	0	1	1	0	0	0	0	0	0	1
Typhimurium	9	1	2	1	1	1	2	1	0	1	0	0	1	0	1	0	1	0	1	2	2	2	0	0	1	0	3	2
London	3	0	0	0	2	0	1	0	0	0	0	6	0	0	0	0	0	0	0	0	0	1	1	1	0	0	0	0
Saintpaul	1	0	0	0	0	0	0	0	0	0	0	0	0	0	0	0	0	0	0	1	1	1	0	0	0	0	0	1
Rissen	3	0	3	0	1	0	0	0	0	0	0	0	0	0	0	0	0	0	0	0	0	0	0	0	0	0	0	0
Enteritidis	4	2	0	0	2	0	1	0	0	0	0	0	16	0	16	0	16	1	0	1	1	0	0	0	1	16	0	1
Stanley	0	0	0	0	0	0	0	0	0	0	0	0	0	1	0	1	0	0	0	1	1	0	0	2	0	0	0	1
Schwarzengrund	2	0	2	2	0	0	0	0	0	0	0	0	0	0	0	0	0	0	0	2	2	0	0	0	0	0	0	2
