# Supplementary material for: Molecular characterization of clinical non-typhoidal Salmonella isolates shows high antimicrobial resistance burden in Jiangsu, China
Source: Front Microbiol. 2025 May 30;16:1587421. doi: 10.3389/fmicb.2025.1587421 (PMC12164032; doi:10.3389/fmicb.2025.1587421)
Supplement: Supplementary file 1 [file Data_Sheet_1.zip › Supplemental Table 1.xlsx]

## Sheet: checkm
Supplementary Table 1 Completeness assessment of the genome data of Salmonella isolates
Name	Completeness	Contamination	Coding_Density	Contig_N50	Average_Gene_Length	Genome_Size	GC_Content	Total_Coding_Sequences	Total_Contigs	Max_Contig_Length
32090201-2022-00109-FB-01-SM-01	100	0.07	0.874	277184	297.399	5222341	0.52	5125	273	593987
SYBH202303000195	100	0.06	0.869	171861	299.594	5213268	0.52	5048	560	683213
32011501-2022-00190-FB-01-SM-01	100	0.05	0.871	245572	303.351	4951418	0.52	4748	357	582985
SYBH202303000230	100	0.21	0.867	209744	303.243	4762550	0.52	4550	423	612581
SYBH202303000232	100	0.17	0.872	252588	309.608	4825212	0.52	4536	339	604756
SYBH202303000215	100	0.03	0.861	228716	290.25	5077321	0.52	5031	874	1224150
32011301-2022-00115-FB-01-SM-01	100	0.24	0.87	207603	302.975	5047801	0.52	4840	355	451038
SYBH202303000189	100	0.03	0.87	177105	301.855	5059943	0.52	4868	484	341272
SYBH202303000193	100	0.08	0.867	257811	304.783	4758859	0.52	4524	325	932056
SYBH202303000223	100	0.06	0.868	229238	303.653	4794714	0.52	4576	383	691404
SYBH202303000194	100	0.08	0.867	240835	303.279	4771400	0.52	4555	372	492176
32058302-2022-00073-FB-01-SM-01	100	0.04	0.875	381007	305.028	4749910	0.52	4550	158	594245
SYBH202303000210	100	0.05	0.866	143671	300.387	4885361	0.52	4706	672	310844
SYBH202303000231	100	0.06	0.868	371615	301.274	4802278	0.52	4623	383	691304
SYBH202303000227	100	0.1	0.867	230494	302.082	4777902	0.52	4581	427	704212
SYBH202303000216	100	0.11	0.86	224028	289.673	5265899	0.52	5223	1026	528679
32021105-2022-00032-FB-01-SM-01	100	0.05	0.869	237179	305.675	4887269	0.52	4639	366	564544
32021105-2022-00094-FB-01-SM-01	100	0.1	0.867	178677	307.689	4846273	0.52	4558	596	416631
SYBH202303000203	100	0.17	0.864	225471	296.428	4982119	0.52	4852	774	553843
SYBH202303000207	100	0.09	0.872	239140	297.184	5069458	0.52	4967	592	481022
SYBH202303000192	100	0.07	0.867	229746	304.574	4764596	0.52	4528	374	691064
SYBH202303000235	100	0.32	0.87	226203	305.126	4705838	0.52	4480	577	442346
SYBH202303000229	100	0.11	0.871	181974	306.878	4795596	0.52	4544	434	442896
SYBH202303000205	100	0.06	0.871	195470	300.331	4975267	0.52	4821	581	410842
SYBH202303000221	100	0.47	0.866	208856	295.772	4841675	0.52	4736	612	668013
SYBH202303000212	100	0.06	0.863	276946	301.309	4928330	0.52	4715	681	746801
SYBH202303000222	100	0.45	0.874	226475	307.573	4760320	0.52	4515	371	598729
SYBH202303000218	100	0.06	0.873	217818	301.596	4977744	0.52	4814	496	582880
SYBH202303000217	100	0.13	0.864	188632	296.933	4857629	0.52	4719	675	669933
SYBH202303000225	100	0.06	0.87	178573	306.617	4662356	0.52	4418	512	471574
32058302-2022-00157-FB-01-SM-01	100	0.08	0.872	223198	302.467	4798499	0.52	4618	396	487058
SYBH202303000224	100	0.03	0.869	239948	308.082	4951436	0.52	4662	413	1117771
SYBH202303000208	100	0.07	0.866	273980	301.931	4731419	0.52	4535	597	423006
32132301-2022-00138-FB-01-SM-02	100	0.05	0.877	304652	306.995	4733919	0.52	4515	171	457239
SYBH202303000209	100	0.1	0.869	217939	305.075	4781810	0.52	4546	537	488636
SYBH202303000191	100	0.05	0.867	182727	303.518	5013191	0.52	4785	491	410073
SYBH202303000199	100	0.17	0.867	229238	301.621	4766576	0.52	4577	373	463320
SYBH202303000206	100	0.07	0.861	145815	293.435	4838128	0.52	4743	948	324790
SYBH202303000200	100	0.08	0.865	230735	302.959	4778981	0.52	4560	414	647598
SYBH202303000204	100	0.08	0.864	212068	302.657	5000087	0.52	4769	647	436388
32040203-2022-00284-FB-01-SM-01	100	0.03	0.868	293625	302.107	4876895	0.52	4679	223	791629
32101201-2022-00005-FB-01-SM-01	100	0.03	0.873	287279	302.919	4894251	0.52	4711	242	483132
SYBH202303000226	100	0.09	0.868	229887	302.552	4768720	0.52	4570	382	647604
SYBH202303000220	100	0.73	0.865	187848	285.333	5104992	0.52	5170	1061	496050
SYBH202303000233	100	0.72	0.869	411631	303.241	4967371	0.52	4752	328	917182
32031103-2022-00056-FB-01-SM-01	100	0.04	0.867	324124	299.928	5140570	0.52	4961	389	772421
SYBH202303000214	100	1.12	0.861	164963	293.292	4900708	0.52	4803	1029	428990
SYBH202303000197	100	0.15	0.867	225503	306.844	4922613	0.52	4644	528	450428
SYBH202303000202	100	0.08	0.863	225059	296.398	5270016	0.52	5124	951	436127
32118101-2022-00053-FB-01-SM-01	100	0.11	0.875	237734	305.681	4794685	0.52	4585	189	447931
SYBH202303000190	100	0.14	0.869	248195	309.715	4862702	0.52	4554	408	600856
SYBH202303000237	100	0.1	0.866	318616	300.01	4791365	0.52	4620	499	647598
SYBH202303000236	100	0.09	0.868	282354	302.56	4933598	0.52	4727	717	682466
32028102-2022-00073-FB-01-SM-01	100	0.19	0.866	214520	301.847	5005581	0.52	4797	387	462040
32111101-2022-00076-FB-01-SM-01	100	0.1	0.875	229064	305.221	4880210	0.52	4672	224	442902
SYBH202303000196	100	0.07	0.869	175765	302.563	5047640	0.52	4843	540	458350
32090202-2022-00015-FB-01-SM-01	100	0.11	0.869	178560	309.882	4802532	0.52	4497	472	375212
SYBH202303000213	100	0.08	0.866	231133	297.73	4933395	0.52	4795	656	746079
32011103-2022-00124-FB-01-SM-01	100	0.31	0.867	315611	300.501	5098672	0.52	4910	536	435706
SYBH202303000201	100	0.09	0.869	178560	307.283	4742246	0.52	4476	472	442163
SYBH202303000211	100	0.14	0.865	207286	292.855	5190892	0.52	5120	1048	400162
SYBH202303000198	100	0.1	0.868	183279	307.193	4817158	0.52	4545	503	405556
				233405
