# Supplementary material for: Molecular characterization of clinical non-typhoidal Salmonella isolates shows high antimicrobial resistance burden in Jiangsu, China
Source: Front Microbiol. 2025 May 30;16:1587421. doi: 10.3389/fmicb.2025.1587421 (PMC12164032; doi:10.3389/fmicb.2025.1587421)
Supplement: Supplementary file 1 [file Data_Sheet_1.zip › Supplemental Table 2.xlsx]

## Sheet: Supplementary Table 2
Supplementary Table 2. The raw data for Figure. 2
#Isolate	group_9637	kgtP	group_10835	pssA	pat	group_8757	trxC	yfiF	ung	grcA	eamB	gltR_2	srmB	yfiC	nadB	rpoE	rseA	rseC	lepA	lepB	rnc	era	recO	pdxJ	acpS	yfhL	hdfR_1	group_10145	panE_2	murR	murQ	group_9723	pgpC	tadA	mltF	purL	qseE	qseG	qseF	glnB	dtpC	cadA	cadB	cadC	hmp	glyA	hcaT	group_10260	group_8946
32011103-2022-00124-FB-01-SM-01	1	1	1	1	1	1	1	1	1	1	1	1	1	1	1	1	1	1	1	1	1	1	1	1	1	1	1	1	1	1	1	1	1	1	1	1	1	1	1	1	1	1	1	1	1	1	1	1	1
32011301-2022-00115-FB-01-SM-01	2	2	2	1	2	2	2	2	2	1	1	2	2	2	2	1	1	1	2	2	2	2	2	2	2	2	2	2	2	2	2	2	2	2	2	2	2	2	1	1	2	2	2	2	2	2	2	2	1
32011501-2022-00190-FB-01-SM-01	1	1	1	1	1	1	1	1	1	1	1	1	1	1	1	1	1	1	1	1	1	1	1	1	1	1	1	1	1	1	1	1	1	1	1	1	1	1	1	1	1	1	1	1	1	1	1	1	1
32021105-2022-00032-FB-01-SM-01	3	3	2	2	3	3	3	3	3	1	2	3	3	3	3	2	1	2	3	3	3	3	3	1	3	3	3	3	3	3	3	3	3	3	3	3	3	3	2	2	3	3	3	3	3	3	3	3	2
32021105-2022-00094-FB-01-SM-01	3	3	2	2	3	3	3	3	3	1	2	3	3	3	3	2	1	2	3	3	3	3	3	1	3	3	3	3	3	3	4	3	3	3	3	3	3	3	2	2	3	4	4	3	3	3	3	3	2
32028102-2022-00073-FB-01-SM-01	4	4	3	3	4	4	4	4	4	2	1	2	1	4	4	3	1	3	4	4	4	4	4	3	4	1	2	4	4	4	5	4	4	4	4	4	4	4	3	3	4	5	5	4	4	4	4	4	3
32031103-2022-00056-FB-01-SM-01	5	5	2	4	5	5	4	5	5	1	3	4	4	5	1	1	1	4	5	5	2	2	2	4	5	4	4	5	5	5	6	5	5	5	5	5	5	5	4	3	5	6	6	5	5	5	5	1	2
32040203-2022-00284-FB-01-SM-01	6	6	4	5	6	6	5	6	6	2	4	5	5	6	5	4	1	5	6	6	5	5	5	5	2	5	2	6	6	6	7	2	2	2	2	6	6	6	5	3	6	7	7	6	6	6	6	5	1
32058302-2022-00073-FB-01-SM-01	7	7	5	6	7	7	3	7	7	2	5	6	6	7	6	1	1	6	7	7	2	2	2	6	6	1	5	7	7	7	8	6	6	6	6	7	7	1	1	1	1	8	8	7	7	7	5	6	1
32058302-2022-00157-FB-01-SM-01	8	8	6	7	8	8	1	2	8	3	6	7	7	8	7	4	1	7	8	8	6	6	6	1	3	6	6	8	8	8	9	1	7	7	7	8	8	7	6	4	7	9	9	8	8	2	7	7	4
32090201-2022-00109-FB-01-SM-01	2	2	2	1	2	2	2	2	2	1	1	2	2	2	1	1	1	1	9	2	2	2	7	2	2	2	2	2	9	2	2	2	2	2	2	2	2	2	1	1	2	2	2	2	2	2	8	2	1
32090202-2022-00015-FB-01-SM-01	3	3	2	2	3	3	3	3	3	1	2	3	3	3	3	2	1	2	3	3	3	3	3	1	3	3	3	3	3	3	3	3	3	3	3	3	3	3	2	2	3	4	3	3	3	3	3	3	2
32101201-2022-00005-FB-01-SM-01	9	9	7	8	9	9	6	8	9	3	7	8	8	9	8	5	2	8	10	9	7	7	8	7	7	7	7	9	10	9	10	7	8	8	8	9	9	8	7	3	8	10	10	9	9	8	9	8	1
32111101-2022-00076-FB-01-SM-01	3	3	2	2	3	3	3	3	3	1	2	3	3	3	3	2	1	2	3	3	3	3	3	1	3	3	3	3	3	3	4	3	3	3	3	3	3	3	2	2	3	4	3	3	3	3	3	3	2
32118101-2022-00053-FB-01-SM-01	3	3	2	2	3	3	3	3	3	1	2	3	3	3	3	2	1	2	3	3	3	3	3	1	3	3	3	3	3	3	3	3	3	3	3	3	3	3	2	2	3	4	3	3	3	3	3	3	2
32132301-2022-00138-FB-01-SM-02	10	10	8	9	10	10	7	9	10	4	8	9	9	10	9	5	1	9	11	10	8	8	9	8	3	8	8	10	11	10	11	8	9	9	9	10	10	9	8	5	9	11	11	10	10	9	10	9	5
SYBH202303000189	2	2	2	1	2	2	8	2	11	1	9	2	2	2	1	1	1	1	9	2	2	2	2	2	2	2	2	11	2	2	2	2	2	2	2	2	2	2	1	1	2	2	2	11	2	2	2	2	1
SYBH202303000190	2	2	2	1	2	2	2	2	2	1	1	2	2	2	1	1	1	1	12	2	2	2	2	2	2	2	2	2	2	2	2	2	2	2	2	2	2	2	1	1	2	2	2	2	2	2	2	2	1
SYBH202303000191	11	11	9	10	11	11	9	10	12	5	10	10	10	11	10	4	1	10	13	11	9	9	8	9	3	9	9	12	12	11	12	9	10	10	10	11	11	10	9	6	10	12	3	12	11	10	11	10	6
SYBH202303000192	12	12	2	11	12	12	10	11	13	6	11	11	11	12	11	2	1	11	14	12	10	10	10	4	8	1	10	13	13	12	13	10	6	11	11	12	12	11	10	7	11	13	3	13	12	11	5	11	1
SYBH202303000193	12	12	2	11	12	12	10	11	13	6	11	11	11	13	11	2	1	11	14	12	10	10	10	4	8	1	10	13	13	12	13	10	6	11	11	12	12	11	10	7	11	13	3	14	12	11	5	12	1
SYBH202303000194	12	12	2	11	12	12	10	11	13	6	11	11	11	12	11	2	1	11	14	12	10	10	10	4	8	1	10	13	13	12	13	10	6	11	11	12	12	11	10	7	11	13	3	15	12	11	5	11	1
SYBH202303000195	2	2	2	1	2	2	2	2	2	1	1	2	2	2	1	1	1	1	9	2	2	2	7	2	2	2	2	2	9	2	2	2	2	2	2	2	2	2	1	1	2	2	2	2	2	2	2	2	1
SYBH202303000196	2	2	2	1	2	2	2	2	2	1	1	2	2	2	1	1	1	1	9	2	2	2	7	2	2	2	2	2	9	2	2	2	2	2	2	2	2	2	1	1	2	2	2	2	2	2	2	2	1
SYBH202303000197	2	2	2	1	2	2	2	2	2	1	1	2	2	2	1	1	1	1	12	2	2	2	2	2	2	2	2	2	2	2	2	2	2	2	2	2	2	2	1	1	2	2	2	2	2	2	2	2	1
SYBH202303000198	3	3	2	2	3	3	3	3	3	1	2	3	3	3	3	2	1	2	3	3	3	3	3	1	3	3	3	3	3	3	3	3	3	3	3	3	3	3	2	2	3	4	3	3	3	3	3	3	2
SYBH202303000199	12	12	2	11	12	12	10	11	13	6	11	11	11	12	11	2	1	11	14	12	10	10	10	4	8	1	10	13	13	12	13	10	6	11	11	12	12	12	10	7	11	13	3	16	12	11	5	12	1
SYBH202303000200	12	12	2	11	12	12	10	11	13	6	11	11	11	13	11	2	1	11	14	12	10	10	10	4	8	1	10	13	13	12	13	10	6	11	11	12	12	12	10	7	11	13	3	17	12	11	5	12	1
SYBH202303000201	3	3	2	2	3	3	3	3	3	1	2	3	3	3	3	2	1	2	3	3	3	3	3	1	3	3	3	3	3	3	3	3	3	3	3	3	3	3	2	2	3	4	3	3	3	3	3	3	2
SYBH202303000202	2	2	2	1	2	13	2	2	2	1	1	2	2	2	1	1	1	1	9	2	2	2	7	10	2	2	2	2	9	2	2	2	2	2	2	2	2	2	1	1	2	2	2	2	2	2	2	2	1
SYBH202303000203	2	13	2	12	13	3	4	12	14	2	4	12	12	14	12	5	1	12	15	13	6	11	11	11	3	10	11	14	14	13	14	11	6	12	12	13	13	13	11	8	12	14	8	18	13	12	12	13	7
SYBH202303000204	11	11	9	10	11	11	9	10	12	5	10	10	10	11	10	4	1	10	13	11	9	9	8	9	3	9	9	12	12	11	12	9	10	10	10	11	11	10	9	6	10	12	3	12	11	10	11	10	6
SYBH202303000205	1	1	1	1	1	1	1	1	1	1	1	1	1	1	1	1	1	1	1	1	1	1	1	1	1	1	1	1	1	1	1	1	1	1	1	1	1	1	1	1	1	1	1	1	1	1	1	1	1
SYBH202303000206	12	12	2	11	12	12	10	11	13	6	11	11	11	12	11	2	1	11	14	12	10	10	10	4	8	1	10	13	13	12	13	10	6	13	11	12	12	12	10	7	11	13	3	19	12	11	5	11	1
SYBH202303000207	2	2	2	1	2	2	2	2	2	1	1	2	2	2	1	1	1	1	9	2	2	2	7	2	2	2	2	2	9	2	2	2	2	2	2	2	2	2	1	1	2	2	2	2	2	2	2	2	1
SYBH202303000208	12	12	2	11	12	12	10	11	13	6	11	11	11	12	11	2	1	11	14	12	10	10	10	4	8	1	10	13	13	12	13	10	6	11	11	12	12	12	10	7	11	13	3	20	12	11	5	11	1
SYBH202303000209	13	14	2	13	14	14	11	13	15	3	12	13	13	15	9	6	1	13	16	14	11	12	12	12	3	8	12	15	15	10	15	12	11	9	13	14	14	14	12	9	13	15	12	21	14	13	13	14	8
SYBH202303000210	14	15	10	14	15	15	12	14	16	2	13	14	14	16	13	4	1	14	17	15	12	13	13	13	9	1	13	16	16	11	16	13	4	14	14	15	15	15	13	10	14	16	13	22	11	14	14	15	9
SYBH202303000211	2	2	2	1	2	2	2	2	2	1	1	2	2	2	1	1	1	1	9	2	2	2	7	14	2	2	2	2	9	2	2	2	2	2	2	2	2	2	1	1	2	2	2	2	2	2	2	2	1
SYBH202303000212	15	16	2	15	16	10	13	15	17	2	14	15	15	17	9	5	1	14	16	16	13	14	14	15	3	8	12	17	17	14	17	14	12	15	15	16	16	16	14	5	15	11	11	23	15	15	10	16	10
SYBH202303000213	15	16	2	15	16	10	13	15	17	2	14	15	15	17	9	5	1	14	16	16	13	14	14	15	3	8	12	17	17	14	17	14	12	15	15	16	16	16	14	5	15	11	11	24	15	15	10	16	10
SYBH202303000214	12	12	2	11	12	12	10	11	13	6	11	11	11	12	11	2	1	11	14	12	10	10	10	4	8	1	10	13	13	12	13	10	6	11	11	12	12	12	10	7	11	13	3	25	12	11	5	11	1
SYBH202303000215	12	12	2	11	12	12	10	11	13	6	11	11	11	12	11	2	1	11	14	12	10	10	10	4	8	1	10	13	13	12	13	10	6	11	11	12	12	12	10	7	11	13	3	26	12	11	5	11	1
SYBH202303000216	2	13	2	12	13	3	4	16	14	2	4	12	12	14	12	5	1	12	15	13	6	11	11	11	3	10	11	14	14	13	14	11	6	12	12	13	13	13	11	8	12	14	14	18	13	12	12	13	7
SYBH202303000217	12	12	2	11	12	12	10	11	13	6	11	11	11	12	11	2	1	11	14	12	10	10	10	4	8	1	10	13	13	12	13	10	6	11	11	12	12	12	10	7	11	13	3	27	12	11	5	11	1
SYBH202303000218	1	1	1	1	1	1	1	1	1	1	1	1	1	1	1	1	1	1	1	1	1	1	1	1	1	1	1	1	1	1	1	1	1	1	1	1	1	1	1	1	1	1	1	1	1	1	1	1	1
SYBH202303000220	11	11	9	10	11	11	9	10	12	5	10	10	10	11	10	4	1	10	13	11	9	9	8	9	3	9	9	12	12	11	12	9	10	10	10	11	11	10	9	6	10	12	3	12	11	10	11	10	6
SYBH202303000221	12	12	2	11	12	12	10	11	13	6	11	11	11	12	11	2	1	11	14	12	10	10	10	4	8	1	10	13	13	12	13	10	6	11	11	12	12	12	10	7	11	13	3	28	12	11	5	11	1
SYBH202303000222	7	8	6	7	17	16	1	1	1	1	1	16	1	1	14	7	1	15	18	17	14	15	15	7	1	1	14	18	18	15	18	15	13	16	16	17	17	12	15	11	16	17	15	29	16	16	15	17	11
SYBH202303000223	12	12	2	11	12	12	10	11	13	6	11	11	11	12	11	2	1	11	14	12	10	10	10	4	8	1	10	13	13	12	13	10	6	11	11	12	12	12	10	7	11	13	3	30	12	11	5	11	1
SYBH202303000224	1	1	1	1	1	1	1	1	1	1	1	1	1	1	1	1	1	1	1	1	1	1	1	1	1	1	1	1	19	1	1	1	1	1	1	1	1	1	1	1	1	1	1	1	1	1	1	1	1
SYBH202303000225	16	17	3	16	18	17	14	17	18	7	15	17	16	18	15	1	1	11	19	18	15	16	16	16	4	11	15	19	20	16	19	16	14	17	17	18	18	17	16	3	17	18	16	31	17	17	16	18	12
SYBH202303000226	12	12	2	11	12	12	10	11	13	6	11	11	11	12	11	2	1	11	14	12	10	10	10	4	8	1	10	13	13	17	13	10	6	11	11	12	12	12	10	7	11	13	3	32	12	11	5	12	1
SYBH202303000227	12	12	2	11	12	12	10	11	13	6	11	11	11	12	11	2	1	11	14	12	10	10	10	4	8	1	10	13	13	17	13	10	6	11	11	12	12	12	10	7	11	13	3	33	12	11	5	12	1
SYBH202303000229	3	3	2	2	3	3	3	3	3	1	2	3	3	3	3	2	1	2	3	3	3	3	3	1	3	3	3	3	3	3	3	3	3	3	3	3	3	3	2	2	3	4	3	3	3	3	3	3	2
SYBH202303000230	12	12	2	11	12	12	10	11	13	6	11	11	11	12	11	2	1	11	14	12	10	10	10	4	8	1	10	13	13	12	13	10	6	11	11	12	12	12	10	7	11	13	3	34	12	11	5	11	1
SYBH202303000231	12	12	2	11	12	12	10	11	13	6	11	11	11	12	11	2	1	11	14	12	10	10	10	4	8	1	10	13	13	12	13	10	6	11	11	12	12	12	10	7	11	13	3	35	12	11	5	11	1
SYBH202303000232	2	2	2	1	2	2	2	2	2	1	1	2	2	2	1	1	1	1	12	2	2	2	2	2	2	2	2	2	2	2	2	2	2	2	2	2	2	2	1	1	2	2	2	2	2	2	2	2	1
SYBH202303000233	17	18	6	17	19	18	3	18	19	3	16	18	17	19	16	4	3	16	20	19	16	17	8	17	10	1	16	20	21	18	20	17	15	18	18	19	19	18	17	12	18	19	17	36	18	18	17	19	13
SYBH202303000235	3	3	2	2	3	3	3	3	3	1	2	3	3	3	3	2	1	2	3	3	3	3	3	1	3	3	3	3	3	3	3	3	3	3	3	3	3	3	2	2	3	4	3	3	3	3	3	3	2
SYBH202303000236	2	2	2	1	2	19	2	2	2	1	1	2	2	2	1	1	1	1	9	2	2	2	7	2	2	2	2	2	2	2	2	2	2	2	2	2	2	2	1	1	2	2	2	2	2	2	2	2	1
SYBH202303000237	12	12	2	11	12	12	10	11	13	6	11	11	11	12	11	2	1	11	14	12	10	10	10	4	8	1	10	13	13	12	13	10	6	11	11	12	12	12	10	7	11	13	3	37	12	11	5	11	1
[truncated: 3,401 more columns]
