# Supplementary material for: Molecular characterization of clinical non-typhoidal Salmonella isolates shows high antimicrobial resistance burden in Jiangsu, China
Source: Front Microbiol. 2025 May 30;16:1587421. doi: 10.3389/fmicb.2025.1587421 (PMC12164032; doi:10.3389/fmicb.2025.1587421)
Supplement: Supplementary file 1 [file Data_Sheet_1.zip › Supplemental Table 4.xlsx]

## Sheet: Sheet1
Supplementary Table 4. The raw data for Figure. 4
Serotype	aac(6')-Iaa	aadA1	aadA2	aph(6)-Id	aph(3'')-Ib	aph(4)-Ia	aph(3')-Ia	aac(3)-IV	aadA22	aac(3)-IId	aadA16	aac(6')-Ib-cr	aph(3')-IIa	aadA2b	aadA7	aac(3)-Id	aadA17	aadA8b	blaTEM*	blaCTX-M-65	blaOXA-10	blaDHA-1	blaCTX-M-14	blaLAP-2	blaCTX-M-55	blaOXA-256	blaOXA-1	blaCTX-M-125	blaCMY-2	cml	floR	cmlA1	catA2	catB3	sul3	sul1	sul2	tet(A)	tet(B)	tet(M)	tet(D)	dfrA12	dfrA14	dfrA27	dfrA17	lnu(F)	mph(A)	msr(E)	mph(E)
Thompson	1	0	0.8	1	1	0.2	0.2	0.2	0.2	0	0	0	0	0	0	0	0	0	0.8	0.2	0.2	0	0	0	0	0	0	0	0.8	0	1	0.2	0	0	0	0.8	0.8	1	0	0	0	0.8	0.2	0	0	0.2	0.8	0	0
Typhimurium	1	0.25	0.25	0.67	0.58	0.33	0.33	0.33	0.25	0.17	0	0.08	0	0.17	0	0	0	0	0.67	0.17	0.17	0.17	0	0	0.08	0	0.08	0.08	0	0	0.83	0.42	0	0.08	0.42	0.17	0.83	0.67	0.42	0.25	0.08	0.25	0.25	0	0.08	0.17	0.17	0	0
London	1	0	0	0.78	0.78	0	0	0	0	0.78	0.89	0.89	0	0	0	0	0	0.11	0.89	0	0	0	0	0	0	0	0	0	0	0	0.67	0	0.56	0	0.11	0.89	0.78	0.89	0	0	0	0.11	0	0.89	0	0	0.89	0	0
Derby	1	1	1	0	0	0	0	0	0	0	0	0	0	0	0	0	0	0	1	0	0	0	0	0	0	0	0	0	0	0	1	1	0	0	1	0	1	1	0	1	0	1	0	0	0	0	0	0	0
Saintpaul	1	0	0	0.5	0	0	0.5	0	0.5	0.5	0	0	0	0	0	0	0	0	0.5	0	0	0	0	0.5	0.5	0	0	0	0	0	0.5	0	0	0	0.5	0	0	0.5	0	0	0	0	0.5	0	0	0.5	0	0	0
Goldcoast	1	0	0	1	0	0	1	0	0	1	0	0	0	0	0	0	0	0	1	0	0	0	0	1	1	0	0	0	0	0	1	0	0	0	1	0	0	1	0	0	0	0	1	0	0	0	0	0	0
Litchfield	1	1	0	0	0	0	0	0	0	0	0	0	1	0	0	0	0	0	0	0	1	0	0	0	0	0	0	0	0	0	1	1	0	0	0	0	0	1	0	0	0	0	1	0	0	0	0	0	0
Kentucky	1	0	0	0	0	0	1	0	0	1	0	0	0	0	1	1	1	0	1	0	0	0	0	0	1	0	0	0	0	0	1	0	0	0	0	1	0	1	0	0	0	0	1	0	0	1	1	0	0
Montevideo	1	0	0	0	0	0	1	0	0	0	1	1	0	0	0	0	0	0	1	0	0	0	0	0	0	0	0	0	0	0	1	0	0	0	0	1	0	1	0	0	0	0	0	1	0	0	1	0	0
Rissen	1	1	1	0	0	0	0	0	0	0	0	0	0	0	0	0	0	0	1	0	0	0	0	0	0	0	0	0	0	0.67	0.33	0.33	0	0	1	0.67	0.33	1	0	0.33	0	1	0	0	0	0	0	0	0
Enteritidis	1	0	0	0.82	0.82	0.06	0	0.06	0.06	0.06	0	0	0	0	0	0	0	0	0.82	0	0	0	0.06	0	0	0	0	0	0	0	0.06	0	0	0	0	0	0.88	0.47	0	0.06	0	0	0.06	0	0	0	0	0	0
Stanley	1	0	0	0.5	0	0	0	0	0	0.5	0	1	0	0	0	0	0	0	0.5	0	0	1	0	0.5	0.5	0	1	0	0	0	0.5	0	0	1	0.5	1	0	1	0	0	0	0	0.5	0	0	0	1	0.5	0.5
Muenster	1	0	0	1	0	0	0	0	1	1	0	0	0	0	0	0	0	0	1	0	0	0	0	0	1	0	0	0	0	0	1	0	0	0	1	0	0	1	0	0	0	0	1	0	0	1	0	0	0
Agona	1	1	0	1	1	1	1	1	0	0	0	0	0	1	0	0	0	0	0	1	0	0	0	0	0	0	0	0	0	0	1	1	0	0	1	0	0	1	0	0	0	0	0	0	0	0	0	0	0
Schwarzengrund	1	0	0	1	1	1	1	1	1	0	0	0	0	0	0	0	0	0	0	1	0	0	0	0	0	1	0	0	0	0	1	1	0	0	0	0	0	1	0	0	0	0	1	0	0	1	0	0	0
Newport	1	0	0	0	0	0	0	0	0	0	0	0	0	0	0	0	0	0	0	0	0	0	0	0	0	0	0	0	0	0	0	0	0	0	0	0	0	0	0	0	0	0	0	0	0	0	0	0	0
Infantis	1	0	0	0	0	0	0	0	0	0	0	0	0	0	0	0	0	0	0	0	0	0	0	0	0	0	0	0	0	0	0	0	0	0	0	0	0	0	0	0	0	0	0	0	0	0	0	0	0
Corvallis	1	0	0	1	1	0	0	0	0	0	0	0	0	0	0	0	0	0	0	0	0	0	0	0	0	0	0	0	0	0	1	0	0	0	0	0	1	1	0	0	0	0	0	0	0	0	0	0	0
[truncated: 12 more columns]
